# Supplementary material for: Computational integration and meta-analysis of abandoned cardio-(vascular/renal/metabolic) therapeutics discontinued during clinical trials from 2011 to 2022
Source: Front Cardiovasc Med. 2023 Feb 6;10:1033832. doi: 10.3389/fcvm.2023.1033832 (PMC9940660; doi:10.3389/fcvm.2023.1033832)
Supplement: Supplementary file 1 [file Table_1.XLSX]

## Sheet: Repurposed
Compound	Company	Gene Target	Target	Target Synonym	MOA	Indication	Indication type	Phase	Year Discontinued	Reason of discontinuation	Link	Repurposed Efforts	Repurposed Drug Name	Repurposed Indication	Year	Company	Phase
AZD5658	AstraZeneca	GCK	glucokinase	NA	Glucokinase activator (GKA)	Type 2 Diabetes	Metabolic	Phase 1	2011	Safety/Efficacy	https://www.astrazeneca.com/content/dam/az/our-company/our-company-052017/investor-relations/presentations-and-webcast/2011/Pipeline%20Table%20HY2011%2028%20Jul.pdf	acute muscle condition	BGE105	acute muscle condition	2021	BioAge lab	1b
MAA868(Abelacimab)	Novartis	F11	factor XI	coagulation factor XI	factor XI inhibitor	Stroke Prevention in Atrial Fibrillation	Cardiovascular	Phase 2	2017-2018	NA	https://adisinsight.springer.com/drugs/800051072	Venous Thromboembolism/Deep Venous Thrombosis/Pulmonary Embolism	NA	Venous Thromboembolism/Deep Venous Thrombosis/Pulmonary Embolism	2021	Anthos	3

## Sheet: Target Table
Target	Freq
GCK	7
CETP	3
GCGR	3
HSD11B1	3
DGAT1	2
GLP1	2
GLP1R/GIP	2
IAPP/CALCR	2
PCSK9	2
S1P1	2
SPP1	2
ACAT1/ACAT2	1
ADORA1	1
AGTR	1
ANGPTL3/ANGPTL8	1
APLN	1
ASGR1	1
BDKRB1	1
CCR2/FXR	1
CHRM	1
CPB2	1
CRHR2	1
CYP11B2	1
DGAT	1
DGAT2	1
F2	1
FBP	1
FGFR	1
GDF15	1
GIRK	1
GLP1R	1
GLP1R/GCG	1
GLP1R/GIPR/GCGR	1
GPR142	1
IL1B	1
INSR	1
KIT	1
LCAT	1
LDLR	1
MC4R	1
MIR17	1
MME	1
P2RY12	1
PCSK9/GLP1R	1
PDE4A/PDE4B/PDE4C/PDE4D	1
PRSS	1
PTGIR	1
REN	1
ROCK	1
SCN9A	1
SLC2A4	1
SLC5A1/SLC5A2	1
TGFB	1
TNFSF13B	1
VCAM 1	1

## Sheet: Indication Table
Indication	Freq
Acute Coronary Syndrome	3
Acute Heart Decompensation	1
Acute Heart Failure	2
Acute Ischemic Stroke	1
Acute Limb Ischemia	1
Acute Lung Injury	1
Acute Pancreatitis (P-I)	1
Acute Renal Impairment	1
Acute Spinal Cord Injury	1
Acute Stroke	1
Adrenal Gland Disorders	1
Anaemia	1
Arrhythmia	1
Arterial Thrombosis	1
Atherosclerosis	2
Atherosclerotic Cardiovascular Disease	1
Autosomal Dominant Polycystic Kidney Disease	1
Cachexia	1
Cardiovascular Disease	2
Chronic Coronary Heart Disease	1
Chronic Heart Failure	2
Chronic Kidney Disease	4
Chronic Obstructive Pulmonary Disease	2
Chronic Renal Insufficiency	1
Chronic Stable Heart Failure	1
Compensated Cirrhosis and Portal Hypertension	1
Congestive Heart Failure	1
Connective Tissue Disease	1
Coronary Artery Disease	2
Coronary Heart Disease	12
CV Risk Reduction	1
Cystic Fibrosis	1
Diabetic Macular Edema	2
Diabetic Nephropathy	1
Diabetic Neuropathy	2
Dyslipidemia	3
Dyslipidemias	2
Erectile dysfunction	1
Exocrine Pancreatic Insufficiency	1
Familial Amyloidotic Cardiomyopathy	1
Focal Segmental Glomerulosclerosis (FSGS)	1
Heart Failure	9
Hepatic Impairment	2
Hepatic Insufficiency	2
Hepatitis C	1
Heterozygous Familial Hypercholesterolemia	2
Hypercholesterolemia	1
Hypertension	8
Iatrogenic Cushing's Disease	1
Idiopathic Intracranial Hypertension	1
Inflammation	1
Intermittent Claudication	1
Intracerebral Hemorrhage	1
Kidney Disease	1
Kidney Failure	1
Lecithin Acyltransferase Deficiency	1
Liver Cirrhosis	1
Liver Dysfunction	1
Micovascular Angina	1
Microalbuminuria	1
Microvascular Coronary Artery Disease	2
Multiple Myeloma	1
Myocardial Infarction	2
Neurophatic Pain	1
Non-alcoholic Fatty Liver Disease (NAFLD)	1
Non-alcoholic Steatohepatitis (NASH)	4
Non-small Lung Cancer	1
Obesity	9
Overweight	4
Percutaneous Coronary Intervention	1
Peripheral Arterial Disease	1
Peripheral Artery Disease	1
Pre-eclampsia	1
Pulmonary Arterial Hypertension	2
Pulmonary Embolism	1
Raised Intraocular Pressure	1
Renal Impairment	2
Renal Transplant	1
Resistant Hypertension	1
Rheumatoid Arthritis	4
Sickle Cell Disease	2
Systemic Lupus Erythematosus	1
Thrombotic Disease	1
Trauma and bleeding	1
TTR-mediated Amyloidosis	1
Type 1 Diabetes	5
Type 2 diabetes	1
Type 2 Diabetes	36
Type II Hyperlipidemia	1
Type II Hyperlipoproteinemia	1
Type2 Diabetes	1
Renal	12
Hepatic	4

## Sheet: Compnay Table
Company	Freq
Eli Lilly	15
AstraZeneca	13
Sanofi	11
Novartis	10
Daiichi Sankyo	10
Novo Nordisk	6
Takeda	6
Pfizer	5
Roche	3
Amgen	2
Astellas	2
Bristol Myers	2
Bayer	1
Celldex Therapeutics Inc	1
GlaxoSmithKline	1
Ligand	1
Mast Therapeutics, Inc. (SVRA)	1
Merk	1
Regulus Therapeutics	1
