# Supplementary material for: Computational integration and meta-analysis of abandoned cardio-(vascular/renal/metabolic) therapeutics discontinued during clinical trials from 2011 to 2022
Source: Front Cardiovasc Med. 2023 Feb 6;10:1033832. doi: 10.3389/fcvm.2023.1033832 (PMC9940660; doi:10.3389/fcvm.2023.1033832)
Supplement: Supplementary file 2 [file Table_2.XLSX]

## Sheet: compounds
Compound	Company	Gene Target	Clinical Annotation	Pathway Annotation	Related to (Disease)	Target	Target Synonym	MOA	Indication	Indication type	Phase	Year Discontinued	Reason of discontinuation	Link	Repurposed Efforts	Repurposed Drug Name	Repurposed Indication	Year	Company	Phase
AMG529	Amgen	ASGR1	NA	NA	NA	asialoglycoprotein receptor 1	NA	asialoglycoprotein receptor 1 inhibitor	Cardiovascular Disease	Cardiovascular	Phase 1	2019	commercialization related	https://www.evaluate.com/vantage/articles/events/conferences/jp-morgan-2019-day-two-roundup-after-party-harsh-reality	NA	NA	NA	NA	NA	NA
LY3463251	Eli Lilly	GDF15	NA	NA	NA	growth differentiation factor 15	NA	growth differentiation factor 15 agonist	Type 2 Diabetes/Obesity	Metabolic	Phase 1	2020	NA	https://investor.lilly.com/static-files/e84b2d25-8e5b-4041-b7f0-8a1749fb9f77	NA	NA	NA	NA	NA	NA
LY3325656	Eli Lilly	GPR142	NA	NA	NA	G protein-coupled receptor 142	NA	G protein-coupled receptor 142 agonist	Type 2 Diabetes	Metabolic	Phase 1	2018	NA	https://investor.lilly.com/static-files/3556875d-ae48-4911-99ba-05647b225ed5	Diabetic retinopathy/pain	NA	NA	NA	NA	NA
KBP-089(DACRA-089)	Eli Lilly	IAPP/CALCR	rocuronium dosage/NA	NA	NA	amylin/calcitonin receptor	NA	amylin/calcitonin receptor dual agonist	Type 2 Diabetes	Metabolic	Phase 1	2020	NA	https://investor.lilly.com/static-files/68230d7a-ba20-43dc-979b-fea529a5e6c4	NA	NA	NA	NA	NA	NA
PI406(NN1406)	Novo Nordisk	NA	NA	NA	NA	NA	NA	insulin analogue	Type 1 Diabetes	Metabolic	Phase 1	2018	NA	https://www.novonordisk.com/content/dam/nncorp/global/en/investors/irmaterial/investor_presentations/2018/20180502_Q1_2018_Roadshow%20presentation.pdf	oral peptide therapeutics	NA	NA	NA	NA	NA
TAK-648	Takeda	PDE4A/PDE4B/PDE4C/PDE4D	NA/Alcholism/NA/Quetiapine and diuretics efficacy	Beta-agonist Pathway	NA/Adverse event, Alcoholism, Breast neoplasms/Vascular diseases, Cardiovascular diseases/Nephrosclerosis, Schizophrenia	Type 4 cyclic nucleotide phosphodiesterase	NA	Type 4 cyclic nucleotide phosphodiesterase inhibitors	Diabetic Nephropathy/Type 2 Diabetes	Metabolic	Phase 1	2015	Development terminated due to strategic portfolio decision	https://www.takeda.com/4ab329/siteassets/system/investors/quarterly-announcements/fy2015/data-book.pdf	dose-finding studies	NA	NA	NA	NA	NA
LY3475766	Eli Lilly	ANGPTL3/ANGPTL8	NA	NA	Cardiovascular disease/NA	angiopoietin like 3/8	NA	angiopoietin like 3/8 monoclonal antibody	Dyslipidemia	Metabolic	Phase 1	2021	SAEs Related to Study Drug Administration	https://investor.lilly.com/static-files/175e43ae-d24d-4a73-8391-a4efe1e0fd00	NA	NA	NA	NA	NA	NA
LY3202328	Eli Lilly	DGAT2	NA	NA	NA	diacylglycerol O-acyltransferase 2	NA	diacylglycerol O-acyltransferase 2 inhibitor	Dyslipidemia	Metabolic	Phase 1	2017	NA	https://clinicaltrials.gov/ProvidedDocs/69/NCT02714569/SAP_002.pdf	NA	NA	NA	NA	NA	NA
Urocortin-2 peptide	Eli Lilly	CRHR2	Salbutamol, selective beta-2 adrenoreceptor agonists, citalopram efficacy	Glucocorticoid Pathway	Asthma,Depressive Disorder, Major	corticotropin releasing hormone receptor 2	NA	modified neuropeptide urocortin 2 (UCN2)	Heart Failure	Cardiovascular	Phase 1	2018	NA	https://investor.lilly.com/static-files/9a1228f3-9e04-41d8-836f-886df024de4a	NA	NA	NA	NA	NA	NA
LGT209	Novartis	PCSK9	NA	NA	Familial hypercholesterolemia, Coronary disease, Hypercholesterolemia	Proprotein convertase subtilisin/kexin type 9 (PCSK9)	NA	PCSK9 protein inhibitors	Hypercholesterolemia	Metabolic	Phase 1	2011	Competitive environment/ potential delay to launch	https://www.sec.gov/Archives/edgar/data/0001114448/000104746913000377/a2212460z20-f.htm	NA	NA	NA	NA	NA	NA
LFF269	Novartis	CYP11B2	Hypertension, Candesartan efficacy, Benazepril and imidapril efficacy	ACE Inhibitor Pathway, Renin-angiotensin-aldosterone system	Essential hypertension, Hypertension	CYP11B2	NA	Cortisol-Sparing CYP11B2 Inhibitor	Hypertension	Cardiovascular	Phase 1	2016	NA	https://oak.novartis.com/26995/	NA	NA	NA	NA	NA	NA
TAK-591	Takeda	AGTR	AGTR1:Thiazides, Ace Inhibitors toxicity; losartan, Ace Inhibitors, candesartan, perindopril, captopril, angiotensin II, irbesartan, nitrendipine efficacy; atorvastatin metabolism	AGTR1: ACE Inhibitor Pathway, Renin-angiotensin-aldosterone system, Losartan Pathway/AGTR2: ACE Inhibitor Pathway, Renin-angiotensin-aldosterone system	AGTR1: Left ventricular hypertrophy, Ischemia, Liver cirrhosis, Essential hypertension, Covid-19, Heart failure, Myocardial infarction, Diabetes mellitus, Type 2 diabetes mellitus, Coronary artery disease, Hypertension	Angiotensin receptor	NA	Angiotensin receptor antagonists	Hypertension	Cardiovascular	Phase 1	2011	TAK-536 was launched/ no need to keep TAK-591	https://www.takeda.com/4ab325/siteassets/system/investors/quarterly-announcements/fy2012/qr2012_full_d_en.pdf	Idiopathic Intracranial Hypertension/Iatrogenic Cushing's Disease	AZD4017	Iatrogenic Cushing's Disease	2016	AstraZeneca	2
TAK-272 (imarikiren)	Takeda	REN	Muraglitazar toxicity	ACE Inhibitor Pathway, Renin-angiotensin-aldosterone system	Edema, Hyperlipidemias, Essential hypertension, Diabetes mellitus	renin	NA	renin inhibitor	Hypertension/Type 2 diabetes/Microalbuminuria/Renal Impairment/Hepatic Impairment	Complex	Phase 1	2015	Reconsideration of development program for TAK-272	https://www.takeda.com/4ab329/siteassets/system/investors/quarterly-announcements/fy2015/data-book.pdf	NA	NA	NA	NA	NA	NA
PF-05230907	Pfizer	NA	NA	NA	NA	NA	NA	factor Xa protein replacement	Intracerebral Hemorrhage	Cardiovascular	Phase 1	2018	NA	https://ashpublications.org/blood/article/128/22/3781/97185/Escalating-Single-Doses-of-PF-05230907-Recombinant	NA	NA	NA	NA	NA	NA
SAR247799	Sanofi	S1PR1	NA	Siponimod Pathway	NA	sphingosine-1 phosphate receptor-1 (S1PR1)	NA	sphingosine-1 phosphate receptor-1 (S1P1) Agonist	Microvascular Coronary Artery Disease	Cardiovascular	Phase 1	2019	NA	https://www.sanofi.com/-/media/Project/One-Sanofi-Web/Websites/Global/Sanofi-COM/Home/en/investors/docs/Q-R/Q4_2018_FINAL-V2.pdf?la=en&hash=DB919118310C7DFCE9A49C32F9B4F118	NA	NA	NA	NA	NA	NA
AZD2820	AstraZeneca	MC4R	Toxicity: haloperidol, quetiapine risperidone antipsychotics, amisulpride, clozapine, olanzapine, paliperidone, aripiprazole; paliperidone efficacy	Antipsychotics Pathway (Metabolic side effects)	Autism Spectrum Disorder, Hypertriglyceridemia, Schizoaffective disorder, Weight gain, Schizophrenia	melanocortin 4 receptor	NA	melanocortin 4 receptor agonist	Obesity	Metabolic	Phase 1	2012	Safety/Efficacy	https://www.astrazeneca.com/content/dam/az/our-company/our-company-052017/investor-relations/presentations-and-webcast/2013/Download-RampD-Pipeline-Summary.pdf	NA	NA	NA	NA	NA	NA
G530L	Novo Nordisk	NA	NA	NA	NA	NA	NA	glucagon analogue	Obesity	Metabolic	Phase 1	2018	NA	https://www.novonordisk.com/content/dam/nncorp/global/en/investors/irmaterial/investor_presentations/2018/20180808_Q2%20roadshow%20presentation.pdf	NA	NA	NA	NA	NA	NA
SAR441255	Sanofi	GLP1R/GIPR/GCGR	Efficacy: liraglutide, sitagliptin, vildagliptin; Toxicity: clozapine, olanzapine/olanzapine toxicity/NA	NA	Polycystic ovary syndrome, obesity, weight gain, type 2 Diabetes, schizoprenia/type 2 Diabetes, schizoprenia/NA	glucagon like peptide 1 receptor / gastric inhibitory polypeptide receptor/glucagon receptor	NA	glucagon like peptide 1 receptor /gastric inhibitory polypeptide receptor/glucagon receptor agonist	Obesity/Type 2 Diabetes	Metabolic	Phase 1	2019	NA	https://www.sanofi.com/-/media/Project/One-Sanofi-Web/Websites/Global/Sanofi-COM/Home/common/docs/investors/Q3_2019_Final_Slides.pdf?la=en&hash=8786E5FB1ED832F92DB4124EFEE2C575	functional recovery after spinal cord injury	NA	NA	NA	NA	NA
MEDI8111	AstraZeneca	F2	Toxicity: hormonal contraceptives for systemic use	Heparin-induced Thrombocytopenia Pathway, Platelet Aggregation Inhibitor Pathway, Warfarin Pathway	Venous thrombosis, Heart valve replacement, Stroke	coagulation factor II	human recombinant prothrombin	Blood coagulation factor replacements/ Prothrombin modulators	Trauma and bleeding	Cardiovascular	Phase 1	2017	strategic	https://www.astrazeneca.com/content/dam/az/Investor_Relations/annual-report-2017/AstraZeneca_AR_2017_Additional_Information.pdf	NA	NA	NA	NA	NA	NA
TAK-329	Takeda	GCK	NA	Anti-diabetic Drug Potassium Channel Inhibitors Pathway	NA	Glucokinase	NA	Glucokinase stimulants	Type 1 Diabetes	Metabolic	Phase 1	2013	Clinical data failed to meet criteria for stage-up	https://www.takeda.com/4ab326/siteassets/system/investors/quarterly-announcements/fy2013/download-data-book.pdf	NA	NA	NA	NA	NA	NA
SAR438544	Sanofi	NA	NA	NA	NA	NA	NA	Stable glucagon analog	Type 1 Diabetes	Metabolic	Phase 1	2016	NA	https://www.sec.gov/Archives/edgar/data/1121404/000119312517069257/d245496d20f.htm	NA	NA	NA	NA	NA	NA
MEDI7219	AstraZeneca	NA	NA	NA	NA	NA	NA	GLP-1 peptide analog	Type 2 Diabetes	Metabolic	Phase 1	2020	strategic reasons	https://www.astrazeneca.com/content/dam/az/PDF/2020/h1-2020/H1_2020_results_clinical_trials_appendix.pdf	NA	NA	NA	NA	NA	NA
DS-1150	Daiichi Sankyo	SLC2A4	NA	Metformin Pathway	NA	GLUT4 (synonym:solute carrier family 2 member 4)	NA	GLUT4 stimulant	Type 2 Diabetes	Metabolic	Phase 1	2018	NA	https://www.daiichisankyo.com/rd/clinical_trials/list/	NA	NA	NA	NA	NA	NA
LY 315902	Eli Lilly	GLP1R	Efficacy: liraglutide, sitagliptin, vildagliptin; Toxicity: clozapine, olanzapine/	NA	Polycystic ovary syndrome, obesity, weight gain, type 2 Diabetes, schizoprenia	GLP1R	NA	GLP1 receptor stimulant	Type 2 Diabetes	Metabolic	Phase 1	2014	NA	https://adisinsight.springer.com/drugs/800008960	NA	NA	NA	NA	NA	NA
OI320GT (NN1957)	Novo Nordisk	NA	NA	NA	NA	NA	NA	long-acting basal insulin analogue	Type 2 Diabetes	Metabolic	Phase 1	2016	discontinued based on portfolio considerations	https://www.novonordisk.com/content/dam/nncorp/global/en/investors/irmaterial/investor_presentations/2016/20160805_Q216_Roadshow%20presentation_FINAL.pdf	NA	NA	NA	NA	NA	NA
SAR438335	Sanofi	GLP1R/GIP	Efficacy: liraglutide, sitagliptin, vildagliptin; Toxicity: clozapine, olanzapine/NA	NA/NA	Polycystic ovary syndrome, obesity, weight gain, type 2 Diabetes, schizoprenia/NA	GLP-1/GIP	NA	GLP-1/GIP agonist	Type 2 Diabetes	Metabolic	Phase 1	2019	NA	https://www.sanofi.com/-/media/Project/One-Sanofi-Web/Websites/Global/Sanofi-COM/Home/en/investors/docs/Q-R/Q4_2018_FINAL-V2.pdf?la=en&hash=DB919118310C7DFCE9A49C32F9B4F118	NA	NA	NA	NA	NA	NA
PF-04620110	Pfizer	DGAT1	NA	Statin Pathway	NA	DGAT1	NA	DGAT inhibitor	Type 2 Diabetes/Overweight/Obesity	Metabolic	Phase 1	2011	NA	https://cdn.pfizer.com/pfizercom/research/pipeline/2011_1110/pipeline_2011_1110.pdf	NA	NA	NA	NA	NA	NA
AZD7687	AstraZeneca	DGAT1	NA	Statin Pathway	NA	DGAT1	NA	diacylglycerol acyltransferase 1 (DGAT1) inhibitor	Type 2 Diabetes/Obesity/Overweight	Metabolic	Phase 1	2011	efficacy	https://www.sec.gov/Archives/edgar/data/0000901832/000095010312000573/dp28499_6k.htm	NA	NA	NA	NA	NA	NA
LY2189102	Eli Lilly	IL1B	Toxicity:aspirin, Platinum compounds, antipsychotics; Efficacy: morphine, pravastatin, Tumor necrosis factor alpha (TNF-alpha) inhibitors, ustekinumab, lansoprazole, omeprazole, rabeprazole, Bisphosphonates, clodronate, etidronic acid, risedronate, tiludronate, infliximab; Dosage: morphine	NA	Osteitis Deformans, Peptic Ulcer, Ulcerative Colitis, Helicobacter infections, Crohn disease, Schizoaffective disorder, Inflammatory bowel diseases, Psoriasis, Postoperative pain, Weight gain, Diabetes mellitus, Cardiovascular diseases, Non-small lung cancer, Kidney transplantation, Schizophrenia, Drug toxicity	IL-1 β	NA	IL-1 β monoclonal antibody	Type 2 Diabetes/Rheumatoid Arthritis	Complex	Phase 1	2013	https://www.ejves.com/article/S1078-5884(20)30932-1/fulltext	https://investor.lilly.com/static-files/3640ce43-f5d5-40ff-9786-6ec2258ef1a8	Covid-19 and ARDS	NA	NA	NA	NA	NA
AZD8329	AstraZeneca	HSD11B1	Tacrolimus metabolism	Bupropion Pathway	Kidney transplant	11beta-HSD1	NA	11-beta-hydroxysteroid dehydrogenase type 1 inhibitors	Type 2 Diabetes/Obesity/Overweight	Metabolic	Phase 1	2011	efficacy	https://www.sec.gov/Archives/edgar/data/0000901832/000095010312000573/dp28499_6k.htm	NA	NA	NA	NA	NA	NA
DS-7250	Daiichi Sankyo	DGAT	NA	DGAT1:Statin Pathway	NA	Diacylglycerol O acyltransferase	NA	Diacylglycerol O acyltransferase inhibitors	Type 2 Diabetes	Metabolic	Phase 2	2013	NA	https://www.daiichisankyo.com/rd/clinical_trials/list/	NA	NA	NA	NA	NA	NA
PRT128 ( PRT060128/ Elinogrel)	Novartis	P2RY12	Toxicity:clopidogrel; Efficacy: clopidogrel, cangrelor	Clopidogrel Pathway, Platelet Aggregation Inhibitor Pathway	Platelet aggregation, Platelet aggregation inhibition, Peripheral vascular disease, Carotid artery disease, Pathologic constriction, Platelet reactivity, Angina pectoris, Death, Drug resistance, Transient ischemic attack, Major adverse cardiac events, Coronary disease, Stroke, Acute coronary syndrome, Adverse events, Coronary artery disease, Cardiovascular disease	purinergic receptor P2Y12	NA	Purinergic receptor P2Y12 antagonist	Acute Coronary Syndrome/Chronic Coronary Heart Disease/Percutaneous Coronary Intervention/Renal Impairment/Myocardial Infarction	Complex	Phase 2	2011	Safety	https://www.sec.gov/Archives/edgar/data/0001114448/000104746913000377/a2212460z20-f.htm	NA	NA	NA	NA	NA	NA
MEDI6012	AstraZeneca	LCAT	NA	Statin Pathway	NA	recombinant human lecithin-cholesterol acyltransferase (rhLCAT)	NA	Apolipoprotein A I stimulants/Cholesterol modulators/ Transferase replacements	Acute Coronary Syndrome/Adrenal Gland Disorders/Anaemia/Arterial Thrombosis/Atherosclerosis/Coronary Artery Disease/Lecithin Acyltransferase Deficiency/Myocardial Infarction/Sickle Cell Disease	Complex	Phase 2	2021	safety or efficacy reasons：https://www.fiercebiotech.com/biotech/astrazeneca-drops-bcma-drug-after-seeing-early-clinical-data	https://www.astrazeneca.com/content/dam/az/PDF/2021/q1-2021/Q1_2021_results_clinical_trials_appendix.pdf	NA	NA	NA	NA	NA	NA
BMS-986231 (cimlanod)	Bristol Myers Squibb	NA	NA	NA	NA	NA	NA	nitroxyl donor	Acute Heart Failure/Liver Dysfunction/Acute Heart Decompensation	Complex	Phase 2	2020	Did not reduced markers of congestion beyond the treatment period	https://www.jacc.org/doi/full/10.1016/j.jchf.2020.10.012	NA	NA	NA	NA	NA	NA
DS-1040	Daiichi Sankyo	CPB2	NA	NA	NA	activated form of Thrombin-Activatable Fibrinolysis Inhibitor(TAFIa)	carboxypeptidase B2	inhibitor of the activated form of Thrombin-Activatable Fibrinolysis Inhibitor (TAFIa)	Acute Ischemic Stroke/Pulmonary Embolism/Thrombotic Disease	Cardiovascular	Phase 2	2020	NA	https://www.daiichisankyo.com/rd/clinical_trials/list/	NA	NA	NA	NA	NA	NA
SUN13837	Daiichi Sankyo	FGFR	FGFR4: everolimus, cyclophosphamide, fluorouracil, methotrexate efficacy	FGFR1: Sorafenib Pathway, VEGF Signaling Pathway, Vemurafenib Pathway/FGFR2,FGFR3,FGFR4:VEGF Signaling Pathway, Vemurafenib Pathway	FGFR2: Hodgkin disease, Renal cell carcinoma, Progression-free survival, Overall survival, Breast Neoplasms/FGFR3: Skeletal dysplasia, Urinary bladder neoplasms/FGFR4: discontinuation, Peripheral nervous system diseases, Breast neoplasms	FGF receptor	NA	Fibroblast growth factor receptor modulators	Acute Stroke/Acute Spinal Cord Injury	Complex	Phase 2	2015	NA	https://www.daiichisankyo.com/rd/clinical_trials/list/	NA	NA	NA	NA	NA	NA
AZD2927	AstraZeneca	KCNJ	KCNJ1:hydrochlorothiazide toxicity/KCNJ6: fentanyl, opioids dosage; Analgesics, morphine efficacy; Heroin dependence/KCNJ11: tacrolimus toxicity; metformin, sulfonamides, urea derivatives,gliclazide, repaglinide efficacy	KCNJ1: Diuretics Pathway/KCNJ11:Anti-diabetic Drug Potassium Channel Inhibitors Pathway, Antiarrhythmic Pathway	KCNJ1: Diabetes mellitus, Hypertension/KCNJ6: Low back pain, Substance-related disorders, Death, Postoperative pain, Opioid-related disorders, Heroin dependence, Pain/ KCNJ11: Persistent Hyperinsulinemia Hypoglycemia of Infancy, Permanent neonatal diabetes, Hypoglycemia, Treatment failure, Heart transplanation, Diabetes mellitus, Type 2 diabetes mellitus, Cardiovascular diseases, Kidney transplan…	G-protein-gated K+ channel	GIRK	IKACh ( G-protein-gated K+ channel) inhibitor	Arrhythmia	Cardiovascular	Phase 2	2012	efficacy	https://www.sec.gov/Archives/edgar/data/0000901832/000095010312003957/dp31955_6k.htm	NA	NA	NA	NA	NA	NA
RG 7652	Roche	PCSK9	NA	NA	Familial hypercholesterolemia, Coronary disease, Hypercholesterolemia	PCSK9	NA	PCSK9 protein inhibitors	Coronary Heart Disease	Cardiovascular	Phase 2	2014	NA	https://www.tandfonline.com/doi/pdf/10.1517/13543784.2015.1051619	NA	NA	NA	NA	NA	NA
BAY1067197(Neladenoson bialanate)	Bayer	ADORA1	Aspirin toxicity	NA	Asthma	adenosine A1 receptor	NA	partial adenosine A1 receptor agonist	Chronic Heart Failure	Cardiovascular	Phase 2	2019	unsuccessful in improving walking distance/consistent impairment in renal function	https://www.healio.com/news/cardiology/20190321/panache-neladenoson-unsuccessful-in-improving-walking-distance-in-hfpef	NA	NA	NA	NA	NA	NA
SUN-11031	Daiichi Sankyo	NA	NA	NA	NA	NA	NA	Ghrelin replacements	Chronic Obstructive Pulmonary Disease/Cachexia	Complex	Phase 2	2009	NA	https://www.daiichisankyo.com/rd/clinical_trials/list/	NA	NA	NA	NA	NA	NA
Pactimibe Sulfate	Daiichi Sankyo	ACAT1/ACAT2	NA	NA	NA	ACAT1/2	NA	ACAT1/2 dual Inhibitor	Coronary Artery Disease/Atherosclerosis/Heterozygous Familial Hypercholesterolemia	Complex	Phase 2	2021	NA	https://www.daiichisankyo.com/rd/clinical_trials/list/	NA	NA	NA	NA	NA	NA
CS-1036	Daiichi Sankyo	GCGR	NA	NA	NA	Glucagon receptor	NA	Glucose Absorption Inhibitor	Type 2 Diabetes	Metabolic	Phase 2	2010	NA	https://www.daiichisankyo.com/files/investors/library/materials/2008/pdf/imm2008_10_08_32_01.pdf	NA	NA	NA	NA	NA	NA
LY2599506	Eli Lilly	GCK	NA	Anti-diabetic Drug Potassium Channel Inhibitors Pathway	NA	glucokinase	NA	glucokinase activator (GKA)	Type 2 Diabetes	Metabolic	Phase 2	2010	NA	https://investor.lilly.com/static-files/12fe6574-fc3a-4c05-aa13-cfcf444357b3	Covid	dalcetrapib	Covid	2021	DalCor	2
KBP-042(DACRA-042)	Eli Lilly	IAPP/CALCR	rocuronium dosage/NA	NA	NA	amylin/calcitonin receptor	NA	amylin/calcitonin receptor dual agonist	Type 2 Diabetes	Metabolic	Phase 2	2018	NA	https://investor.lilly.com/static-files/9a1228f3-9e04-41d8-836f-886df024de4a	weight loss and glycemic control	NA	NA	NA	NA	NA
PF-06291874	Pfizer	GCGR	NA	NA	NA	glucagon receptor	NA	selective glucagon receptor antagonist-4	Type 2 Diabetes	Metabolic	Phase 2	2017	https://www.pfizer.com/es-us/node/536716	https://www.fiercebiotech.com/biotech/pfizer-drops-Phase-2-diabetes-drug-two-earlier-stage-candidates	post stroke recovery	NA	NA	NA	NA	NA
FOV2304	Sanofi	BDKRB1	Perindopril efficacy	ACE Inhibitor Pathway, Renin-angiotensin-aldosterone system	Coronary artery disease	Bradykinin B1 receptor	NA	bradykinin B1 receptor antagonist	Diabetic Macular Edema	Metabolic	Phase 2	2012	NA	https://www.sec.gov/Archives/edgar/data/0001121404/000104746913002333/a2212980z20-f.htm	improve renal and cardiovascular function/ vascular diseases associated with endothelial dysfunction	NA	NA	NA	NA	NA
TAK-428	Takeda	NA	NA	NA	NA	NA	NA	Neurotrophic factor production accelerator	Diabetic Neuropathy	Metabolic	Phase 2	2013	Reassessment of portfolio prioritization	https://www.takeda.com/4ab326/siteassets/system/investors/quarterly-announcements/fy2013/download-data-book.pdf	NA	NA	NA	NA	NA	NA
GZ402669	Sanofi	TGFB	TGFB1: irinotecan, aspirin toxicity; rituximab efficacy	TGFB1:ACE Inhibitor Pathway, Renin-angiotensin-aldosterone system, Tacrolimus/Cyclosporine Pathway	TFGB1: Thyroid neoplasms, Multiple sclerosis, Transplant rejection, Prostatic Neoplasms, Diarrhea, Adverse events, Pain, Rheumatoid arthritis, Kidney transplantation, colorectal neoplasms, Neoplasms/TGFB2: Cognitive dysfunction, Neoplasms	TGF-ß	NA	TGF-ß antagonist	Focal Segmental Glomerulosclerosis (FSGS)	Renal	Phase 2	2015	NA	https://www.sec.gov/Archives/edgar/data/1121404/000119312516493072/d246196d20f.htm	NA	NA	NA	NA	NA	NA
CLR325	Novartis	NA	NA	NA	NA	NA	NA	synthetic cyclic peptide and apelin-13 analog (IV)	Chronic Stable Heart Failure	Cardiovascular	Phase 2	2019	NA	https://www.novctrd.com/ctrdweb/trialresult/trialresults/pdf?trialResultId=17555	NA	NA	NA	NA	NA	NA
SAR407899	Sanofi	ROCK	NA	NA	NA	Rho kinase	NA	Rho kinase inhibitor	Micovascular Angina/Erectile dysfunction/Microvascular Coronary Artery Disease/Chronic Kidney Disease	Complex	Phase 2	2019	NA	https://www.sanofi.com/-/media/Project/One-Sanofi-Web/Websites/Global/Sanofi-COM/Home/en/investors/docs/Q-R/Q4_2018_FINAL-V2.pdf?la=en&hash=DB919118310C7DFCE9A49C32F9B4F118	NA	NA	NA	NA	NA	NA
AZD4076	AstraZeneca	NA	NA	NA	NA	NA	NA	anti-miRNA103/107 oligonuleotide	Non-alcoholic Steatohepatitis (NASH)	Metabolic	Phase 2	2017	Safety/Efficacy	https://www.sec.gov/Archives/edgar/data/0000901832/000110465918015257/a18-6003_1ex15d1.htm#Exhibit15_1_020239	NA	NA	NA	NA	NA	NA
SAR425899	Sanofi	GLP1R/GCG	Efficacy: liraglutide, sitagliptin, vildagliptin; Toxicity: clozapine, olanzapine	NA	Polycystic ovary syndrome, obesity, weight gain, type 2 Diabetes, schizoprenia	GLP-1/ glucagon (GCG )	NA	GLP-1/GCG dual agonist	Obesity/Overweight/Type2 Diabetes/Non-alcoholic Steatohepatitis (NASH)	Metabolic	Phase 2	2018	NA	https://www.sanofi.com/-/media/Project/One-Sanofi-Web/Websites/Global/Sanofi-COM/Home/en/investors/docs/Q-R/Q4_2018_FINAL-V2.pdf?la=en&hash=DB919118310C7DFCE9A49C32F9B4F118	NA	NA	NA	NA	NA	NA
LLG783	Novartis	LDLR	Efficacy: pravastatin, peginterferon alfa-2a, peginterferon alfa-2b, ribavirin,lovastatin, atenolol	Statin Pathway	Familial hypercholesterolemia, Vascular diseases, Coronary disease, Chronic hepatitis C, hypercholesterolemia, HIV infection, Hypertension	LDL receptor	NA	LDL receptor antagonist	Peripheral Artery Disease/Intermittent Claudication	Cardiovascular	Phase 2	2018	NA	https://www.novctrd.com/ctrdweb/trialresult/trialresults/pdf?trialResultId=17574	NA	NA	NA	NA	NA	NA
GSK2586881	GlaxoSmithKline	NA	NA	NA	NA	NA	NA	recombinant human Angiotensin Converting Enzyme (rhACE2)	Pulmonary Arterial Hypertension/Acute Lung Injury	Complex	Phase 2	2019	NA	https://www.fiercebiotech.com/biotech/gsk-drops-lung-injury-drugs-as-respiratory-clear-out-continues	NA	NA	NA	NA	NA	NA
QCC374	Novartis	PTGIR	Aspirin toxicity	Celecoxib Pathway, Ibuprofen Pathway, Platelet Aggregation Inhibitor Pathway	Cardiovascular disease, Asthma	prostacyclin receptor	NA	prostacyclin receptor agonist	Pulmonary Arterial Hypertension	Cardiovascular	Phase 2	2018	NA	https://www.novctrd.com/ctrdweb/trialresult/trialresults/pdf?trialResultId=17437	NA	NA	NA	NA	NA	NA
LHW090	Novartis	MME	ACE inhibitor toxicity	ACE Inhibitor Pathway, Renin-angiotensin-aldosterone system	Cough, Angioedema, Hypertension	neprilysin	MME/ membrane metalloendopeptidase	neprilysin inhibitors	Resistant Hypertension/Chronic Kidney Disease/Chronic Renal Insufficiency	Complex	Phase 2	2019	NA	https://www.novctrd.com/ctrdweb/trialresult/trialresults/pdf?trialResultId=15009	Pain	DS-1971	Pain	2018	Daiichi Sankyo	2
AZD1656	AstraZeneca	GCK	NA	Anti-diabetic Drug Potassium Channel Inhibitors Pathway	NA	glucokinase	NA	glucokinase (GK/ hexokinase 4) activator	Type 2 Diabetes/Renal Transplant	Complex	Phase 2	2011	Safety/Efficacy	https://www.astrazeneca.com/content/dam/az/our-company/our-company-052017/investor-relations/presentations-and-webcast/2011/Pipeline%20Table%20HY2011%2028%20Jul.pdf	COVID19	AZD1656	COVID19	2020	St George Street Capital	2
AZD6370	AstraZeneca	GCK	NA	Anti-diabetic Drug Potassium Channel Inhibitors Pathway	NA	glucokinase	NA	Glucokinase acticator	Type 2 Diabetes	Metabolic	Phase 2	2010	Safety/Efficacy	https://www.astrazeneca.com/content/dam/az/our-company/our-company-052017/investor-relations/presentations-and-webcast/2010/Pipeline-table%202010%20Q4%20and%20FY.PDF	brain injury	Synthetic ghrelin	Brain injuries	2020	Oxeia Biopharmaceuticals	2
CS-917	Daiichi Sankyo	FBP	NA	NA	NA	fructose 1,6-bisphosphatase	NA	Fructose 1,6-bisphosphatase Inhibitor	Type 2 Diabetes	Metabolic	Phase 2	2007	failed to significantly lower HbA1c levels	https://www.daiichisankyo.com/rd/clinical_trials/list/	NA	NA	NA	NA	NA	NA
LY2523199	Eli Lilly	HSD11B1	Tacrolimus metabolism	Bupropion Pathway	Kidney transplant	11β-hydroxysteroid dehydrogenase type 1	NA	11β-hydroxysteroid dehydrogenase type 1 inhibitor	Type 2 Diabetes	Metabolic	Phase 2	2013	NA	https://investor.lilly.com/static-files/8e7b0e32-cc9b-4416-be38-23535090b834	NA	NA	NA	NA	NA	NA
TTP-355	Novo Nordisk	GCK	NA	Anti-diabetic Drug Potassium Channel Inhibitors Pathway	NA	Glucokinase	NA	Glucokinase Activator	Type 2 Diabetes	Metabolic	Phase 2	2016	NA	https://adisinsight.springer.com/drugs/800025266	NA	NA	NA	NA	NA	NA
NN9709	Novo Nordisk	GLP1R/GIP	Efficacy: liraglutide, sitagliptin, vildagliptin; Toxicity: clozapine, olanzapine/NA	NA/NA	Polycystic ovary syndrome, obesity, weight gain, type 2 Diabetes, schizoprenia/NA	GLP-1/GIP	NA	GLP-1/GIP dual-agonist	Type 2 Diabetes	Metabolic	Phase 2	2016	Met primary endpoint but discontinued due to portfolio considerations	https://www.novonordisk.com/content/dam/nncorp/global/en/investors/irmaterial/investor_presentations/2016/20160805_Q216_Roadshow%20presentation_FINAL.pdf	NA	NA	NA	NA	NA	NA
RG7685	Roche	GLP1R	Efficacy: liraglutide, sitagliptin, vildagliptin; Toxicity: clozapine, olanzapine	NA	Polycystic ovary syndrome, obesity, weight gain, type 2 Diabetes, schizoprenia	GLP1R	NA	GLP1 receptor stimulant	Type 2 Diabetes	Metabolic	Phase 2	2012	NA	https://adisinsight.springer.com/drugs/800031660	NA	NA	NA	NA	NA	NA
MEDI4166	AstraZeneca	PCSK9/GLP1R	NA/Efficacy: liraglutide, sitagliptin, vildagliptin; Toxicity: clozapine, olanzapine	NA/NA	Familial hypercholesterolemia, Coronary disease, Hypercholesterolemia /Polycystic ovary syndrome, obesity, weight gain, type 2 Diabetes, schizoprenia	PCSK9/GLP-1	NA	PCSK9 mAb /GLP-1 analog	Type 2 Diabetes	Metabolic	Phase 2	2017	Safety/Efficacy	https://www.astrazeneca.com/content/dam/az/PDF/2017/H1/H1_2017_Results_Clinical_Trial_Appendix.pdf	NA	NA	NA	NA	NA	NA
DS-7309	Daiichi Sankyo	GCK	NA	Anti-diabetic Drug Potassium Channel Inhibitors Pathway	NA	glucokinase	NA	Glucokinase activator (GKA)	Type 2 Diabetes	Metabolic	Phase 2	2013	Safety/Efficacy	https://www.daiichisankyo.com/rd/clinical_trials/list/	breast cancer	NA	NA	NA	NA	NA
DS-1971	Daiichi Sankyo	SCN9A	NA	NA	Congenital pain insensitivity, Migraine NOS, Death, Opioid-related disorders	Na V 1.7	NA	Na V 1.7 Inhibitor	Type 2 Diabetes/Neurophatic Pain	Complex	Phase 2	2016	NA	https://www.daiichisankyo.com/rd/clinical_trials/list/	NA	NA	NA	NA	NA	NA
ASP8232	Astellas	VCAM1	NA	Glucocorticoid Pathway	NA	Vascular adhesion protein 1 (VAP-1)	vascular cell adhesion molecule 1	VAP-1 inhibitor	Type 2 Diabetes/Diabetic Macular Edema/Diabetic Neuropathy/Chronic Kidney Disease	Complex	Phase 2	2016	limited efficacy/ strategic prioritisation	https://adisinsight.springer.com/drugs/800037474	Thrombosis/ Venous thromboembolism	MAA868	Thrombosis/ Venous thromboembolism	2019	Anthos Therapeutics	2
AZD4017	AstraZeneca	HSD11B1	Tacrolimus metabolism	Bupropion Pathway	Kidney transplant	11β-hydroxysteroid dehydrogenase type 1	NA	11β-hydroxysteroid dehydrogenase type 1 inhibitor	Type 2 Diabetes/Obesity/Idiopathic Intracranial Hypertension/Iatrogenic Cushing's Disease/Raised Intraocular Pressure/Non-alcoholic Fatty Liver Disease (NAFLD)/Non-alcoholic Steatohepatitis (NASH)	Complex	Phase 2	2010	NA	https://www.astrazeneca.com/content/dam/az/our-company/our-company-052017/investor-relations/presentations-and-webcast/2010/Pipeline-table%202010%20Q4%20and%20FY.PDF	NA	NA	NA	NA	NA	NA
RLX030	Novartis	NA	NA	NA	NA	NA	NA	Recombinant form of Relaxin 2	Acute Heart Failure/Chronic Heart Failure/Hepatic Impairment/Pre-eclampsia/Compensated Cirrhosis and Portal Hypertension/Acute Renal Impairment/Liver Cirrhosis/Congestive Heart Failure	Complex	Phase 3	2017	Phase III RELAX-AHF-2 study did not meet primary endpoint	https://www.sec.gov/Archives/edgar/data/0001114448/000104746918000380/a2234185z20-f.htm	NA	NA	NA	NA	NA	NA
RG1658(dalcetrapib)	Roche	CETP	Efficacy: simvastatin, fluvastatin, lovastatin, hmg coa reductase inhibitors, rosuvastatin, atorvastatin, pravastatin; Toxicity: atorvastatin	NA	Hyperlipoproteinemia Type II, Hyperlipidemias, Hypercholesterolemia, Diabetes mellitus, Type 2 diabetes mellitus, Coronary artery disease	cholesteryl ester transfer protein (CETP)	NA	cholesteryl ester transfer protein (CETP) inhibitor	CV Risk Reduction/Coronary Heart Disease/Dyslipidemia/Peripheral Arterial Disease/Acute Coronary Syndrome/Type II Hyperlipidemia	Complex	Phase 3	2011	NA	https://www.roche.com/dam/jcr:57761203-bf5e-4fe1-93ed-0bee50b8bee2/en/irp2q12e.pdf	Covid-19	NA	NA	NA	NA	NA
RVT-1502(LGD-6972)	Ligand Pharmaceuticals	GCGR	NA	NA	NA	glucagon receptor	NA	glucagon receptor antagonist	Type 2 Diabetes	Metabolic	Phase 3	2019	preclinical and clinical trials now required by FDA for any drug in the GRA class intended for long-term use	https://thefly.com/landingPageNews.php?id=2941143&headline=LGND-Ligand-says-continued-development-of-RVT-in-diabetes-highly-unlikely	subcutaneously administered GalNAc-siRNAs for liver-based diseases	NA	NA	NA	NA	NA
liprotamase (Sollpura)	Eli Lilly	NA	NA	NA	NA	NA	NA	non-porcine derived enzyme replacement	Exocrine Pancreatic Insufficiency/Cystic Fibrosis	Complex	Phase 3	2013	NA	LLY-2013.12.31-10K (sec.gov)	Covid	NA	NA	NA	NA	NA
SAR438714 (Revusiran )	Sanofi	NA	NA	NA	NA	NA	NA	mRNA inhibition	Familial Amyloidotic Cardiomyopathy/TTR-mediated Amyloidosis	Complex	Phase 3	2016	Safety	https://www.sanofi.com/dam/jcr:d6b1b41d-12fe-4e3a-87ca-58186ace755d/49288_20-F_2016.pdf	NA	NA	NA	NA	NA	NA
MST-188(Vepoloxamer)	Mast Therapeutics, Inc. (SVRA)	NA	NA	NA	NA	NA	NA	small molecule/purified p-188	Heart Failure/Kidney Disease/Acute Limb Ischemia/Sickle Cell Disease	Complex	Phase 3	2015	efficacy	https://www.sec.gov/Archives/edgar/data/0001160308/000156459015001934/mstx-10k_20141231.htm	NA	NA	NA	NA	NA	NA
LY2484595(Evacetrapib)	Eli Lilly	CETP	Efficacy: simvastatin, fluvastatin, lovastatin, hmg coa reductase inhibitors, rosuvastatin, atorvastatin, pravastatin; Toxicity: atorvastatin	NA	Hyperlipoproteinemia Type II, Hyperlipidemias, Hypercholesterolemia, Diabetes mellitus, Type 2 diabetes mellitus, Coronary artery disease	cholesteryl ester transfer protein	NA	CETP inhibitor	Cardiovascular Disease/Hepatic Insufficiency/Dyslipidemia	Complex	Phase 3	2015	efficiency	https://www.sec.gov/Archives/edgar/data/0000059478/000005947816000321/lly-20151231x10k.htm/https://www.acc.org/latest-in-cardiology/clinical-trials/2016/03/29/22/34/accelerate	NA	NA	NA	NA	NA	NA
LY 2127399 (Tabalumab)	Eli Lilly	TNFSF13B	NA	NA	Leukopenia, Neutropenia, Breast neoplasms	Tumor necrosis factor ligand superfamily member 13B	NA	Tumor necrosis factor ligand superfamily member 13B inhibitor/B cell activating factor inhibitors	Systemic Lupus Erythematosus/Rheumatoid Arthritis/Kidney Failure/Multiple Myeloma/Connective Tissue Disease	Complex	Phase 3	2013	efficacy	LLY-2013.12.31-10K (sec.gov)	Exocrine Pancreatic Insufficiency/ Cystic Fibrosis	Sollpura	Exocrine Pancreatic Insufficiency/ Cystic Fibrosis	2017	Anthera	3
SAR 439954 (Sotagliflozin)	Sanofi	SLC5A1/SLC5A2	NA	NA	SLC5A2: Type 2 diabetes	SGLT1 (solute carrier family 5 member 1) /SGLT2 (solute carrier family 5 member 2)	NA	SGLT1 and SGLT2 inhibitor	Type 2 Diabetes/Chronic Kidney Disease	Complex	Phase 3	2019	limited reduction of blood sugar level or HbA1c level (main evaluation criterion) in the SOTA-CKD3 and SOTA-CKD4 studies ?	https://www.sec.gov/Archives/edgar/data/0001121404/000112140420000006/sanofi20-f2019.htm	NA	NA	NA	NA	NA	NA
NN9211	Novo Nordisk	NA	NA	NA	NA	NA	NA	liraglutide/ GLP-1 analog	Type 1 Diabetes	Metabolic	Phase 3	2015	NA	https://www.sec.gov/Archives/edgar/data/353278/000117184316007677/f6k_020316.htm	Treatment of Thrombo-Cardiovascular Disorders Associated with COVID-19(https://www.ncbi.nlm.nih.gov/pmc/articles/PMC8427918/)	NA	NA	NA	NA	NA
SAR439977 ( efpeglenatide)	Sanofi	GLP1R	Efficacy: liraglutide, sitagliptin, vildagliptin; Toxicity: clozapine, olanzapine	NA	Polycystic ovary syndrome, obesity, weight gain, type 2 Diabetes, schizoprenia	Glucagon-like peptide 1 (GLP-1) receptor	NA	Glucagon-like peptide 1 (GLP-1) receptor agonist	Type 2 Diabetes	Metabolic	Phase 3	2020	NA	https://www.sec.gov/Archives/edgar/data/0001121404/000112140421000004/sny-20201231.htm	NA	NA	NA	NA	NA	NA
AMG 986	Amgen	APLN	NA	NA	NA	apelin/APJ pathway	NA	mimic apelin/boost production of APJ	Heart Failure	Cardiovascular	Phase 1	2019	efficacy	https://endpts.com/theres-a-new-anti-aging-upstart-in-town-and-its-reportedly-backed-by-amazon-billionaire-jeff-bezos/	traumatic brain injury	NA	NA	NA	NA	NA
AZD6714	AstraZeneca	GCK	NA	Anti-diabetic Drug Potassium Channel Inhibitors Pathway	NA	glucokinase	NA	Glucokinase activator	Type 2 Diabetes	Metabolic	Phase 1	2011	Safety/Efficacy	https://www.astrazeneca.com/content/dam/az/our-company/our-company-052017/investor-relations/presentations-and-webcast/2011/Pipeline%20Table%20HY2011%2028%20Jul.pdf	cancer(https://www.ncbi.nlm.nih.gov/pmc/articles/PMC6488436/)	NA	NA	NA	NA	NA
MK-0859(anacetrapib)	Merck	CETP	Efficacy: simvastatin, fluvastatin, lovastatin, hmg coa reductase inhibitors, rosuvastatin, atorvastatin, pravastatin; Toxicity: atorvastatin	NA	Hyperlipoproteinemia Type II, Hyperlipidemias, Hypercholesterolemia, Diabetes mellitus, Type 2 diabetes mellitus, Coronary artery disease	CETP	NA	CETP inhibitor	Atherosclerotic Cardiovascular Disease/Heterozygous Familial Hypercholesterolemia/Type II Hyperlipoproteinemia/Dyslipidemia/Coronary Heart Disease	Complex	Phase 3	2017	NA	https://www.merck.com/news/merck-provides-update-on-anacetrapib-development-program/	NA	NA	NA	NA	NA	NA
LY2605541(Basal insulin peglispro)	Eli Lilly	INSR	cyclophosphamide, epirubicin, fluorouracil toxicity; topiramate efficacy	Anti-diabetic Drug Potassium Channel Inhibitors Pathway	Neutropenia, Breast neoplasms	Insulin receptor	NA	Insulin receptor agonist	Type 1 Diabetes/Type 2 Diabetes/Hepatic Insufficiency	Metabolic	Phase 3	2015	NA	https://investor.lilly.com/static-files/cced98a0-c949-46fc-84de-b9e098924291	Alzheimer	NA	NA	NA	NA	NA
CDX-0158 (KTN-0158)	Celldex Therapeutics Inc	KIT	NA	Imatinib Pathway, Nilotinib Pathway, Pazopanib Pathway, Sorafenib Pharmacodynamics, Sunitinib Pathway		Receptor protein-tyrosine kinase	NA	Receptor protein-tyrosine kinase antagonists	Inflammation	Other	Phase 1	2019	NA	https://ir.celldex.com/static-files/5c8c1bf9-9b49-4ab2-869f-826facb87421	NA	NA	NA	NA	NA	NA
RGLS4326	Regulus Therapeutics	MIR17	NA	NA	NA	miRNA-17	NA	miRNA-17 inhibitor	Autosomal Dominant Polycystic Kidney Disease	Metabolic	Phase 1	2021	Safety and Strategic	rgls-20220331 (sec.gov)	NA	NA	NA	NA	NA	NA
LJC242 (tropifexor, cenicriviroc (in fixed-dose combination))	Novartis	CCR2/FXR	NA/FXR2:methylphenidate efficacy	NA	NA/FXR2: Attention deficit disorder with hyperactivity	CCR2/FXR	NA	FXR agonist and CCR2 inhibitor	Non-alcoholic Steatohepatitis (NASH)	Metabolic	Phase 2	2020	NA	Inline XBRL Viewer (sec.gov)	NA	NA	NA	NA	NA	NA
TAK-671 (SB26)	Takeda	PRSS	PRSS53: warfarin dosage	NA	NA	Trypsin	NA	Trypsin inhibitors	Acute Pancreatitis (P-I)	Metabolic	Preclinical	2022	business reason	Takeda_2022.03.31_20-F	NA	NA	NA	NA	NA	NA
ASK8007	Astellas	SPP1	NA	NA	Multiple Myeloma, Osteonecrosis, Rheumatoid arthritis	Osteopontin	NA	Ostepontin antibody	Rheumatoid Arthritis	Other	Phase 1	2009	Efficacy	https://ard-bmj-com.proxy1.lib.uwo.ca/content/annrheumdis/71/2/180.full.pdf	NA	NA	NA	NA	NA	NA
PF-4629991	Pfizer	S1PR1	NA	Siponimod Pathway	NA	S1PR1	NA	S1P1 receptor agonist	Rheumatoid Arthritis	Other	Phase 1	2010	NA	https://www.investireoggi.it/forums/attachments/pfizer-pipeline-al-27-01-2010-pdf.55120/	Activating enzymes of a novel FBPase inhibitor prodrug	NA	NA	NA	NA	NA
QAX028	Novartis	CHRM	CHRM2: nicotine addiction	CHRM2: Antiarrhythmic Pathway/CHRM3:Proton Pump Inhibitor Pathway	CHRM2: Tobacco use disorder, Asthma/CHRM3: Postoperative nausea and vomitting/CHRM4: Schizophrenia	Muscarinic acetylcholine receptor (CHRM)	Muscarinic acetylcholine receptor	Muscarinic acetylcholine receptor (CHRM) antagonists	Chronic Obstructive Pulmonary Disease	Other	Phase 2	2010	NA	https://www.sec.gov/Archives/edgar/data/0001114448/000104746911000325/a2201576z20-f.htm	NA	NA	NA	NA	NA	NA
BMS-986094	Bristol Myers Squibb	NA	NA	NA	NA	NA	NA	guanosine nucleotide analogue (2′-C-methylguanosine)	Hepatitis C	Other	Phase 2	2012	safety	https://news.bms.com/news/details/2012/Bristol-Myers-Squibb-Discontinues-Development-of-BMS-986094-an-Investigational-NS5B-Nucleotide-for-the-Treatment-of-Hepatitis-C/default.aspx	heart failure/ type 2 diabetes and microalbuminuria/diabetic Kidney Disease	NA	NA	NA	NA	NA
AOM1	Pfizer	SPP1	NA	NA	Multiple Myeloma, Osteonecrosis, Rheumatoid arthritis	Osteopontin	NA	Ostepontin antibody	Non-small Lung Cancer	Other	Preclinical	2012	NA	https://www.ncbi.nlm.nih.gov/pmc/articles/PMC3325875/	NA	NA	NA	NA	NA	NA
